# Supplementary material for: Repeated Restraint Stress and Binge Alcohol during Adolescence Induce Long-Term Effects on Anxiety-like Behavior and the Expression of the Endocannabinoid System in Male Rats
Source: Biomedicines. 2022 Mar 3;10(3):593. doi: 10.3390/biomedicines10030593 (PMC8945821; doi:10.3390/biomedicines10030593)
Supplement: Supplementary file 1 [file biomedicines-10-00593-s001.zip]

Archive with 1 entries (1 files):
- biomedicines-1602051-supplementary.pdf
